# Supplementary material for: Predictors of COVID-19 Vaccine Intention: Evidence from Chile, Mexico, and Colombia
Source: Vaccines (Basel). 2022 Jul 15;10(7):1129. doi: 10.3390/vaccines10071129 (PMC9318622; doi:10.3390/vaccines10071129)
Supplement: Supplementary file 1 [file vaccines-10-01129-s001.zip]

Archive with 1 entries (1 files):
- vaccines-1777047-supplementary.pdf
